# Supplementary material for: Intermittency and Predictability of a Cafeteria Diet Shape Food Intake, Adiposity, and Neurobehavioral Outcomes in Rats
Source: Nutrients. 2026 Jun 12;18(12):1913. doi: 10.3390/nu18121913 (PMC13305956; doi:10.3390/nu18121913)
Supplement: Supplementary file 1 [file nutrients-18-01913-s001.zip]

Archive with 1 entries (1 files):
- nutrients-4322961-supplementary.pdf
